# Supplementary material for: Influence of Additive Manufacturing Parameters and Surface Treatments on Wettability of VPP Acrylic Resins
Source: Polymers (Basel). 2026 Jul 15;18(14):1738. doi: 10.3390/polym18141738 (PMC13418326; doi:10.3390/polym18141738)
Supplement: Supplementary file 1 [file polymers-18-01738-s001.zip]

Archive with 1 entries (1 files):
- polymers-4324529-supplementary.pdf
